# Supplementary material for: Transgenerational Effects of pCO2-Driven Ocean Acidification on Adult Mussels Mytilus chilensis Modulate Physiological Response to Multiple Stressors in Larvae
Source: Front Physiol. 2018 Oct 15;9:1349. doi: 10.3389/fphys.2018.01349 (PMC6196759; doi:10.3389/fphys.2018.01349)
Supplement: TABLE S1 — Data report for experiment 1 and 2; including larval ingestion rates, larval shell length, broodstock metabolism and ingestion, and oocyte diameter. [file Data_Sheet_1.xlsx]

## Sheet: EXP 1_ LARVAE IR
pCO2 (µatm)	Cadmium (µg/L)	Ingestion Rate (ng Chl-a larva−1 day−1)
550	0	2.54879
550	0	2.07878
550	0	1.35994
550	0	1.60877
550	0.1	1.47053
550	0.1	2.16172
550	0.1	2.05113
550	0.1	1.60877
550	1	2.13407
550	1	1.49298
550	1	2.35006
550	1	2.87537
550	10	0.221182
550	10	0.193534
550	10	0.746489
550	10	1.35474
1200	0	1.74701
1200	0	1.13876
1200	0	1.71936
1200	0	2.85292
1200	0.1	1.47053
1200	0.1	2.76997
1200	0.1	2.27231
1200	0.1	1.49818
1200	1	1.21647
1200	1	1.76946
1200	1	2.4883
1200	1	2.32241
1200	10	1.65886
1200	10	0.442364
1200	10	2.04593
1200	10	0.995319

## Sheet: EXP 2_LARVAE IR
Day	Temperature(ºC)	Cadmium (µg/L)	pCO2 (µatm)	Brodstock (µatm)	Ingestion Rate (ng Chl-a larva−1 day−1)	IR square-root
4	11	0	550	550	0.246209	0.496194
4	11	0	550	550	0.364694	0.603899
4	11	0	550	550	0.246209	0.496194
4	11	0	550	550	0.229273	0.478824
4	11	10	550	550	0.173791	0.416882
4	11	10	550	550	0.13925	0.373162
4	11	0	1200	550	0.201637	0.44904
4	11	0	1200	550	0.362469	0.602054
4	11	10	1200	550	0.265996	0.515748
4	11	10	1200	550	0.13925	0.373162
4	11	10	1200	550	0.0728196	0.269851
4	11	0	550	1200	0.231078	0.480706
4	11	0	550	1200	0.168632	0.410648
4	11	0	550	1200	0.177308	0.421079
4	11	10	550	1200	0.150895	0.388452
4	11	10	550	1200	0.286888	0.535619
4	11	10	550	1200	0.136377	0.369292
4	11	10	550	1200	0.261519	0.51139
4	11	0	1200	1200	0.215471	0.464188
4	11	0	1200	1200	0.0644551	0.25388
4	11	10	1200	1200	0.181024	0.425469
4	11	10	1200	1200	0.393001	0.626898
4	11	10	1200	1200	0.164214	0.405234
4	15	0	550	550	0.362923	0.602431
4	15	0	550	550	0.359169	0.599307
4	15	0	550	550	0.331541	0.575796
4	15	10	550	550	0.217792	0.466682
4	15	10	550	550	0.121176	0.348103
4	15	10	550	550	0.105066	0.324139
4	15	0	1200	550	0.312845	0.559326
4	15	0	1200	550	0.367272	0.60603
4	15	10	1200	550	0.169493	0.411695
4	15	10	1200	550	0.330416	0.574818
4	15	10	1200	550	0.37865	0.615346
4	15	0	550	1200	0.0613471	0.247684
4	15	0	550	1200	0.258665	0.508591
4	15	10	550	1200	0.168901	0.410976
4	15	10	550	1200	0.281972	0.53101
4	15	10	550	1200	0.202169	0.449633
4	15	0	1200	1200	0.227237	0.476694
4	15	0	1200	1200	0.0948472	0.307973
4	15	0	1200	1200	0.153707	0.392055
4	15	10	1200	1200	0.350769	0.592257
4	15	10	1200	1200	0.232136	0.481805
10	11	0	550	550	0.623094	0.789363
10	11	0	550	550	0.502135	0.708615
10	11	10	550	550	0.441987	0.664821
10	11	10	550	550	0.419884	0.647984
10	11	0	1200	550	0.552516	0.743314
10	11	0	1200	550	0.703405	0.838692
10	11	10	1200	550	0.469838	0.685447
10	11	10	1200	550	0.743649	0.862351
10	11	0	550	1200	0.029405	0.171479
10	11	0	550	1200	0.184106	0.429075
10	11	10	550	1200	0.238282	0.488141
10	11	10	550	1200	0.153933	0.392343
10	11	0	1200	1200	0.390805	0.625144
10	11	0	1200	1200	0.218942	0.467913
10	11	0	1200	1200	0.176739	0.420404
10	11	10	1200	1200	0.0646646	0.254292
10	11	10	1200	1200	0.494317	0.703077
10	15	0	550	550	0.60134	0.775461
10	15	0	550	550	0.79615	0.892272
10	15	10	550	550	0.633816	0.796126
10	15	10	550	550	0.357673	0.598058
10	15	0	1200	550	0.731226	0.855118
10	15	0	1200	550	0.390172	0.624637
10	15	0	1200	550	0.341423	0.584314
10	15	0	1200	550	0.633816	0.796126
10	15	10	1200	550	0.585101	0.764919
10	15	10	1200	550	0.76369	0.873893
10	15	10	1200	550	0.666289	0.816265
10	15	0	550	1200	1.02593	1.01288
10	15	0	550	1200	0.966684	0.983201
10	15	10	550	1200	0.540883	0.735447
10	15	10	550	1200	0.540883	0.735447
10	15	0	1200	1200	0.419015	0.647314
10	15	0	1200	1200	0.618295	0.786318
10	15	10	1200	1200	0.843394	0.918365
10	15	10	1200	1200	0.56935	0.754553
10	15	0	1200	1200	0.98047	0.990187

## Sheet: EXP 2_LARVAE SHELL LENGHT
Day	Temperature(ºC)	Cadmium (µg/L)	pCO2 (µatm)	Brodstock (µatm)	Shell Lenght (µm)
3	11	0	550	550	75.6
3	11	0	550	550	75.6
3	11	0	550	550	75.6
3	11	0	550	550	78.4
3	11	0	550	550	78.4
3	11	0	550	550	81.2
3	11	0	550	550	81.2
3	11	0	550	550	84
3	11	0	550	550	84
3	11	0	550	550	84
3	11	0	550	550	84
3	11	0	550	550	84
3	11	0	550	550	86.8
3	11	0	550	550	95.2
3	11	0	550	550	95.2
3	11	0	550	550	95.2
3	11	0	550	550	95.2
3	11	0	550	550	98
3	11	0	550	550	100.8
3	11	0	550	550	100.8
3	11	0	550	550	100.8
3	11	0	550	550	103.6
3	11	0	550	550	103.6
3	11	0	550	550	106.4
3	11	0	550	550	109.2
3	11	0	550	550	109.2
3	11	0	550	550	109.2
3	11	0	550	550	109.2
3	11	0	550	550	112
3	11	0	550	550	112
3	11	10	550	550	78.4
3	11	10	550	550	78.4
3	11	10	550	550	81.2
3	11	10	550	550	81.2
3	11	10	550	550	84
3	11	10	550	550	86.8
3	11	10	550	550	86.8
3	11	10	550	550	86.8
3	11	10	550	550	86.8
3	11	10	550	550	89.6
3	11	10	550	550	89.6
3	11	10	550	550	89.6
3	11	10	550	550	95.2
3	11	10	550	550	98
3	11	10	550	550	98
3	11	10	550	550	98
3	11	10	550	550	98
3	11	10	550	550	100.8
3	11	10	550	550	106.4
3	11	10	550	550	106.4
3	11	10	550	550	109.2
3	11	10	550	550	112
3	11	10	550	550	112
3	11	10	550	550	112
3	11	10	550	550	114.8
3	11	10	550	550	114.8
3	11	10	550	550	114.8
3	11	10	550	550	114.8
3	11	10	550	550	117.6
3	11	10	550	550	123.2
3	11	0	1200	550	78.4
3	11	0	1200	550	86.8
3	11	0	1200	550	89.6
3	11	0	1200	550	89.6
3	11	0	1200	550	89.6
3	11	0	1200	550	92.4
3	11	0	1200	550	95.2
3	11	0	1200	550	95.2
3	11	0	1200	550	98
3	11	0	1200	550	98
3	11	0	1200	550	98
3	11	0	1200	550	98
3	11	0	1200	550	98
3	11	0	1200	550	98
3	11	0	1200	550	98
3	11	0	1200	550	100.8
3	11	0	1200	550	100.8
3	11	0	1200	550	100.8
3	11	0	1200	550	103.6
3	11	0	1200	550	103.6
3	11	0	1200	550	106.4
3	11	0	1200	550	106.4
3	11	0	1200	550	106.4
3	11	0	1200	550	106.4
3	11	0	1200	550	109.2
3	11	0	1200	550	109.2
3	11	0	1200	550	109.2
3	11	0	1200	550	112
3	11	0	1200	550	112
3	11	0	1200	550	114.8
3	11	10	1200	550	78.4
3	11	10	1200	550	78.4
3	11	10	1200	550	78.4
3	11	10	1200	550	81.2
3	11	10	1200	550	84
3	11	10	1200	550	84
3	11	10	1200	550	84
3	11	10	1200	550	89.6
3	11	10	1200	550	89.6
3	11	10	1200	550	89.6
3	11	10	1200	550	89.6
3	11	10	1200	550	89.6
3	11	10	1200	550	92.4
3	11	10	1200	550	92.4
3	11	10	1200	550	98
3	11	10	1200	550	100.8
3	11	10	1200	550	100.8
3	11	10	1200	550	100.8
3	11	10	1200	550	100.8
3	11	10	1200	550	103.6
3	11	10	1200	550	103.6
3	11	10	1200	550	106.4
3	11	10	1200	550	106.4
3	11	10	1200	550	109.2
3	11	10	1200	550	109.2
3	11	10	1200	550	109.2
3	11	10	1200	550	114.8
3	11	10	1200	550	114.8
3	11	10	1200	550	120.4
3	11	10	1200	550	120.4
3	15	0	550	550	75.6
3	15	0	550	550	78.4
3	15	0	550	550	78.4
3	15	0	550	550	78.4
3	15	0	550	550	84
3	15	0	550	550	84
3	15	0	550	550	84
3	15	0	550	550	84
3	15	0	550	550	84
3	15	0	550	550	84
3	15	0	550	550	86.8
3	15	0	550	550	86.8
3	15	0	550	550	86.8
3	15	0	550	550	86.8
3	15	0	550	550	89.6
3	15	0	550	550	89.6
3	15	0	550	550	89.6
3	15	0	550	550	89.6
3	15	0	550	550	89.6
3	15	0	550	550	92.4
3	15	0	550	550	92.4
3	15	0	550	550	95.2
3	15	0	550	550	95.2
3	15	0	550	550	95.2
3	15	0	550	550	98
3	15	0	550	550	100.8
3	15	0	550	550	100.8
3	15	0	550	550	103.6
3	15	0	550	550	109.2
3	15	0	550	550	112
3	15	10	550	550	78.4
3	15	10	550	550	78.4
3	15	10	550	550	81.2
3	15	10	550	550	84
3	15	10	550	550	86.8
3	15	10	550	550	86.8
3	15	10	550	550	86.8
3	15	10	550	550	89.6
3	15	10	550	550	89.6
3	15	10	550	550	89.6
3	15	10	550	550	89.6
3	15	10	550	550	92.4
3	15	10	550	550	92.4
3	15	10	550	550	92.4
3	15	10	550	550	95.2
3	15	10	550	550	95.2
3	15	10	550	550	95.2
3	15	10	550	550	98
3	15	10	550	550	98
3	15	10	550	550	98
3	15	10	550	550	98
3	15	10	550	550	98
3	15	10	550	550	98
3	15	10	550	550	100.8
3	15	10	550	550	100.8
3	15	10	550	550	100.8
3	15	10	550	550	103.6
3	15	10	550	550	106.4
3	15	10	550	550	109.2
3	15	10	550	550	109.2
3	15	0	1200	550	78.4
3	15	0	1200	550	78.4
3	15	0	1200	550	78.4
3	15	0	1200	550	81.2
3	15	0	1200	550	81.2
3	15	0	1200	550	84
3	15	0	1200	550	86.8
3	15	0	1200	550	89.6
3	15	0	1200	550	89.6
3	15	0	1200	550	98
3	15	0	1200	550	98
3	15	0	1200	550	100.8
3	15	0	1200	550	100.8
3	15	0	1200	550	100.8
3	15	0	1200	550	103.6
3	15	0	1200	550	103.6
3	15	0	1200	550	103.6
3	15	0	1200	550	103.6
3	15	0	1200	550	106.4
3	15	0	1200	550	109.2
3	15	0	1200	550	109.2
3	15	0	1200	550	109.2
3	15	0	1200	550	112
3	15	0	1200	550	112
3	15	0	1200	550	114.8
3	15	0	1200	550	114.8
3	15	0	1200	550	114.8
3	15	0	1200	550	114.8
3	15	0	1200	550	117.6
3	15	0	1200	550	117.6
3	15	10	1200	550	78.4
3	15	10	1200	550	78.4
3	15	10	1200	550	78.4
3	15	10	1200	550	78.4
3	15	10	1200	550	78.4
3	15	10	1200	550	78.4
3	15	10	1200	550	81.2
3	15	10	1200	550	81.2
3	15	10	1200	550	84
3	15	10	1200	550	84
3	15	10	1200	550	84
3	15	10	1200	550	86.8
3	15	10	1200	550	89.6
3	15	10	1200	550	89.6
3	15	10	1200	550	89.6
3	15	10	1200	550	89.6
3	15	10	1200	550	89.6
3	15	10	1200	550	92.4
3	15	10	1200	550	92.4
3	15	10	1200	550	92.4
3	15	10	1200	550	95.2
3	15	10	1200	550	98
3	15	10	1200	550	98
3	15	10	1200	550	100.8
3	15	10	1200	550	100.8
3	15	10	1200	550	109.2
3	15	10	1200	550	109.2
3	15	10	1200	550	109.2
3	15	10	1200	550	114.8
3	15	10	1200	550	120.4
7	11	0	550	550	81.2
7	11	0	550	550	84
7	11	0	550	550	95.2
7	11	0	550	550	95.2
7	11	0	550	550	95.2
7	11	0	550	550	98
7	11	0	550	550	98
7	11	0	550	550	98
7	11	0	550	550	100.8
7	11	0	550	550	106.4
7	11	0	550	550	109.2
7	11	0	550	550	109.2
7	11	0	550	550	109.2
7	11	0	550	550	112
7	11	0	550	550	114.8
7	11	0	550	550	114.8
7	11	0	550	550	114.8
7	11	0	550	550	114.8
7	11	0	550	550	114.8
7	11	0	550	550	114.8
7	11	0	550	550	114.8
7	11	0	550	550	117.6
7	11	0	550	550	117.6
7	11	0	550	550	120.4
7	11	0	550	550	120.4
7	11	0	550	550	120.4
7	11	0	550	550	123.2
7	11	0	550	550	126
7	11	0	550	550	126
7	11	0	550	550	159.6
7	11	10	550	550	86.8
7	11	10	550	550	86.8
7	11	10	550	550	89.6
7	11	10	550	550	89.6
7	11	10	550	550	89.6
7	11	10	550	550	89.6
7	11	10	550	550	89.6
7	11	10	550	550	95.2
7	11	10	550	550	95.2
7	11	10	550	550	98
7	11	10	550	550	100.8
7	11	10	550	550	100.8
7	11	10	550	550	100.8
7	11	10	550	550	103.6
7	11	10	550	550	106.4
7	11	10	550	550	109.2
7	11	10	550	550	109.2
7	11	10	550	550	109.2
7	11	10	550	550	109.2
7	11	10	550	550	112
7	11	10	550	550	112
7	11	10	550	550	114.8
7	11	10	550	550	114.8
7	11	10	550	550	117.6
7	11	10	550	550	120.4
7	11	10	550	550	120.4
7	11	10	550	550	120.4
7	11	10	550	550	120.4
7	11	10	550	550	126
7	11	10	550	550	126
7	11	0	1200	550	89.6
7	11	0	1200	550	89.6
7	11	0	1200	550	95.2
7	11	0	1200	550	95.2
7	11	0	1200	550	98
7	11	0	1200	550	98
7	11	0	1200	550	98
7	11	0	1200	550	98
7	11	0	1200	550	98
7	11	0	1200	550	100.8
7	11	0	1200	550	100.8
7	11	0	1200	550	100.8
7	11	0	1200	550	100.8
7	11	0	1200	550	100.8
7	11	0	1200	550	100.8
7	11	0	1200	550	103.6
7	11	0	1200	550	103.6
7	11	0	1200	550	103.6
7	11	0	1200	550	106.4
7	11	0	1200	550	106.4
7	11	0	1200	550	106.4
7	11	0	1200	550	106.4
7	11	0	1200	550	109.2
7	11	0	1200	550	109.2
7	11	0	1200	550	109.2
7	11	0	1200	550	112
7	11	0	1200	550	117.6
7	11	0	1200	550	120.4
7	11	0	1200	550	120.4
7	11	0	1200	550	123.2
7	11	10	1200	550	89.6
7	11	10	1200	550	98
7	11	10	1200	550	100.8
7	11	10	1200	550	98
7	11	10	1200	550	120.4
7	11	10	1200	550	117.6
7	11	10	1200	550	109.2
7	11	10	1200	550	109.2
7	11	10	1200	550	117.6
7	11	10	1200	550	123.2
7	11	10	1200	550	109.2
7	11	10	1200	550	109.2
7	11	10	1200	550	98
7	11	10	1200	550	117.6
7	11	10	1200	550	100.8
7	11	10	1200	550	112
7	11	10	1200	550	98
7	11	10	1200	550	114.8
7	11	10	1200	550	103.6
7	11	10	1200	550	120.4
7	11	10	1200	550	123.2
7	11	10	1200	550	103.6
7	11	10	1200	550	114.8
7	11	10	1200	550	126
7	11	10	1200	550	103.6
7	11	10	1200	550	100.8
7	11	10	1200	550	109.2
7	11	10	1200	550	112
7	11	10	1200	550	112
7	11	10	1200	550	126
7	11	10	1200	550	131.6
7	15	0	550	550	81.2
7	15	0	550	550	81.2
7	15	0	550	550	81.2
7	15	0	550	550	81.2
7	15	0	550	550	84
7	15	0	550	550	84
7	15	0	550	550	84
7	15	0	550	550	89.6
7	15	0	550	550	92.4
7	15	0	550	550	92.4
7	15	0	550	550	92.4
7	15	0	550	550	92.4
7	15	0	550	550	92.4
7	15	0	550	550	95.2
7	15	0	550	550	98
7	15	0	550	550	98
7	15	0	550	550	100.8
7	15	0	550	550	100.8
7	15	0	550	550	100.8
7	15	0	550	550	106.4
7	15	0	550	550	106.4
7	15	0	550	550	106.4
7	15	0	550	550	109.2
7	15	0	550	550	112
7	15	0	550	550	120.4
7	15	0	550	550	120.4
7	15	0	550	550	120.4
7	15	0	550	550	120.4
7	15	0	550	550	126
7	15	0	550	550	126
7	15	0	550	550	131.6
7	15	10	550	550	92.4
7	15	10	550	550	92.4
7	15	10	550	550	109.2
7	15	10	550	550	109.2
7	15	10	550	550	92.4
7	15	10	550	550	92.4
7	15	10	550	550	92.4
7	15	10	550	550	112
7	15	10	550	550	109.2
7	15	10	550	550	92.4
7	15	10	550	550	109.2
7	15	10	550	550	81.2
7	15	10	550	550	92.4
7	15	10	550	550	92.4
7	15	10	550	550	98
7	15	10	550	550	120.4
7	15	10	550	550	109.2
7	15	10	550	550	106.4
7	15	10	550	550	98
7	15	10	550	550	106.4
7	15	10	550	550	151.2
7	15	10	550	550	98
7	15	10	550	550	86.8
7	15	10	550	550	86.8
7	15	10	550	550	95.2
7	15	10	550	550	126
7	15	10	550	550	98
7	15	10	550	550	103.6
7	15	10	550	550	106.4
7	15	10	550	550	117.6
7	15	10	550	550	112
7	15	0	1200	550	98
7	15	0	1200	550	81.2
7	15	0	1200	550	112
7	15	0	1200	550	100.8
7	15	0	1200	550	100.8
7	15	0	1200	550	92.4
7	15	0	1200	550	92.4
7	15	0	1200	550	109.2
7	15	0	1200	550	92.4
7	15	0	1200	550	98
7	15	0	1200	550	103.6
7	15	0	1200	550	95.2
7	15	0	1200	550	95.2
7	15	0	1200	550	92.4
7	15	0	1200	550	106.4
7	15	0	1200	550	95.2
7	15	0	1200	550	78.4
7	15	0	1200	550	100.8
7	15	0	1200	550	112
7	15	0	1200	550	103.6
7	15	0	1200	550	98
7	15	0	1200	550	86.8
7	15	0	1200	550	100.8
7	15	0	1200	550	84
7	15	0	1200	550	106.4
7	15	0	1200	550	117.6
7	15	0	1200	550	109.2
7	15	0	1200	550	112
7	15	0	1200	550	81.2
7	15	0	1200	550	100.8
7	15	10	1200	550	86.8
7	15	10	1200	550	89.6
7	15	10	1200	550	89.6
7	15	10	1200	550	89.6
7	15	10	1200	550	89.6
7	15	10	1200	550	92.4
7	15	10	1200	550	92.4
7	15	10	1200	550	95.2
7	15	10	1200	550	95.2
7	15	10	1200	550	95.2
7	15	10	1200	550	95.2
7	15	10	1200	550	95.2
7	15	10	1200	550	98
7	15	10	1200	550	98
7	15	10	1200	550	103.6
7	15	10	1200	550	103.6
7	15	10	1200	550	106.4
7	15	10	1200	550	109.2
7	15	10	1200	550	112
7	15	10	1200	550	114.8
7	15	10	1200	550	114.8
7	15	10	1200	550	123.2
7	15	10	1200	550	123.2
7	15	10	1200	550	126
7	15	10	1200	550	126
7	15	10	1200	550	137.2
7	15	10	1200	550	140
7	15	10	1200	550	145.6
7	15	10	1200	550	148.4
7	15	10	1200	550	151.2
10	11	0	550	550	100.8
10	11	0	550	550	103.6
10	11	0	550	550	106.4
10	11	0	550	550	109.2
10	11	0	550	550	109.2
10	11	0	550	550	109.2
10	11	0	550	550	109.2
10	11	0	550	550	114.8
10	11	0	550	550	114.8
10	11	0	550	550	117.6
10	11	0	550	550	120.4
10	11	0	550	550	120.4
10	11	0	550	550	123.2
10	11	0	550	550	123.2
10	11	0	550	550	123.2
10	11	0	550	550	123.2
10	11	0	550	550	126
10	11	0	550	550	126
10	11	0	550	550	126
10	11	0	550	550	126
10	11	0	550	550	126
10	11	0	550	550	126
10	11	0	550	550	128.8
10	11	0	550	550	128.8
10	11	0	550	550	128.8
10	11	0	550	550	131.6
10	11	0	550	550	131.6
10	11	0	550	550	131.6
10	11	0	550	550	134.4
10	11	0	550	550	137.2
10	11	10	550	550	81.2
10	11	10	550	550	84
10	11	10	550	550	92.4
10	11	10	550	550	92.4
10	11	10	550	550	98
10	11	10	550	550	100.8
10	11	10	550	550	100.8
10	11	10	550	550	100.8
10	11	10	550	550	100.8
10	11	10	550	550	103.6
10	11	10	550	550	103.6
10	11	10	550	550	106.4
10	11	10	550	550	109.2
10	11	10	550	550	109.2
10	11	10	550	550	109.2
10	11	10	550	550	109.2
10	11	10	550	550	112
10	11	10	550	550	114.8
10	11	10	550	550	114.8
10	11	10	550	550	117.6
10	11	10	550	550	117.6
10	11	10	550	550	120.4
10	11	10	550	550	120.4
10	11	10	550	550	120.4
10	11	10	550	550	126
10	11	10	550	550	126
10	11	10	550	550	131.6
10	11	10	550	550	131.6
10	11	10	550	550	148.4
10	11	10	550	550	151.2
10	11	0	1200	550	134.4
10	11	0	1200	550	112
10	11	0	1200	550	128.8
10	11	0	1200	550	106.4
10	11	0	1200	550	103.6
10	11	0	1200	550	140
10	11	0	1200	550	128.8
10	11	0	1200	550	112
10	11	0	1200	550	126
10	11	0	1200	550	95.2
10	11	0	1200	550	112
10	11	0	1200	550	145.6
10	11	0	1200	550	117.6
10	11	0	1200	550	100.8
10	11	0	1200	550	100.8
10	11	0	1200	550	100.8
10	11	0	1200	550	98
10	11	0	1200	550	117.6
10	11	0	1200	550	109.2
10	11	0	1200	550	109.2
10	11	0	1200	550	109.2
10	11	0	1200	550	100.8
10	11	0	1200	550	100.8
10	11	0	1200	550	128.8
10	11	0	1200	550	123.2
10	11	0	1200	550	109.2
10	11	0	1200	550	114.8
10	11	0	1200	550	95.2
10	11	0	1200	550	103.6
10	11	0	1200	550	134.4
10	11	10	1200	550	92.4
10	11	10	1200	550	92.4
10	11	10	1200	550	95.2
10	11	10	1200	550	95.2
10	11	10	1200	550	98
10	11	10	1200	550	98
10	11	10	1200	550	98
10	11	10	1200	550	100.8
10	11	10	1200	550	100.8
10	11	10	1200	550	103.6
10	11	10	1200	550	103.6
10	11	10	1200	550	103.6
10	11	10	1200	550	106.4
10	11	10	1200	550	106.4
10	11	10	1200	550	109.2
10	11	10	1200	550	109.2
10	11	10	1200	550	109.2
10	11	10	1200	550	109.2
10	11	10	1200	550	112
10	11	10	1200	550	112
10	11	10	1200	550	112
10	11	10	1200	550	112
10	11	10	1200	550	112
10	11	10	1200	550	114.8
10	11	10	1200	550	114.8
10	11	10	1200	550	114.8
10	11	10	1200	550	120.4
10	11	10	1200	550	126
10	11	10	1200	550	131.6
10	11	10	1200	550	131.6
10	11	10	1200	550	131.6
10	15	0	550	550	100.8
10	15	0	550	550	106.4
10	15	0	550	550	106.4
10	15	0	550	550	106.4
10	15	0	550	550	106.4
10	15	0	550	550	109.2
10	15	0	550	550	117.6
10	15	0	550	550	117.6
10	15	0	550	550	120.4
10	15	0	550	550	120.4
10	15	0	550	550	120.4
10	15	0	550	550	120.4
10	15	0	550	550	120.4
10	15	0	550	550	120.4
10	15	0	550	550	123.2
10	15	0	550	550	126
10	15	0	550	550	126
10	15	0	550	550	128.8
10	15	0	550	550	128.8
10	15	0	550	550	128.8
10	15	0	550	550	128.8
10	15	0	550	550	131.6
10	15	0	550	550	131.6
10	15	0	550	550	134.4
10	15	0	550	550	137.2
10	15	0	550	550	137.2
10	15	0	550	550	137.2
10	15	0	550	550	137.2
10	15	0	550	550	140
10	15	0	550	550	140
10	15	10	550	550	100.8
10	15	10	550	550	106.4
10	15	10	550	550	106.4
10	15	10	550	550	106.4
10	15	10	550	550	106.4
10	15	10	550	550	106.4
10	15	10	550	550	109.2
10	15	10	550	550	109.2
10	15	10	550	550	109.2
10	15	10	550	550	109.2
10	15	10	550	550	109.2
10	15	10	550	550	109.2
10	15	10	550	550	109.2
10	15	10	550	550	109.2
10	15	10	550	550	109.2
10	15	10	550	550	109.2
10	15	10	550	550	109.2
10	15	10	550	550	112
10	15	10	550	550	112
10	15	10	550	550	114.8
10	15	10	550	550	114.8
10	15	10	550	550	117.6
10	15	10	550	550	117.6
10	15	10	550	550	120.4
10	15	10	550	550	120.4
10	15	10	550	550	120.4
10	15	10	550	550	120.4
10	15	10	550	550	123.2
10	15	10	550	550	123.2
10	15	10	550	550	123.2
10	15	0	1200	550	84
10	15	0	1200	550	84
10	15	0	1200	550	89.6
10	15	0	1200	550	89.6
10	15	0	1200	550	92.4
10	15	0	1200	550	95.2
10	15	0	1200	550	98
10	15	0	1200	550	98
10	15	0	1200	550	100.8
10	15	0	1200	550	100.8
10	15	0	1200	550	100.8
10	15	0	1200	550	100.8
10	15	0	1200	550	103.6
10	15	0	1200	550	106.4
10	15	0	1200	550	106.4
10	15	0	1200	550	106.4
10	15	0	1200	550	109.2
10	15	0	1200	550	109.2
10	15	0	1200	550	109.2
10	15	0	1200	550	112
10	15	0	1200	550	112
10	15	0	1200	550	120.4
10	15	0	1200	550	120.4
10	15	0	1200	550	120.4
10	15	0	1200	550	128.8
10	15	0	1200	550	137.2
10	15	0	1200	550	140
10	15	0	1200	550	145.6
10	15	0	1200	550	155
10	15	0	1200	550	156.8
10	15	10	1200	550	84
10	15	10	1200	550	89.6
10	15	10	1200	550	92.4
10	15	10	1200	550	100.8
10	15	10	1200	550	106.4
10	15	10	1200	550	106.4
10	15	10	1200	550	106.4
10	15	10	1200	550	109.2
10	15	10	1200	550	109.2
10	15	10	1200	550	109.2
10	15	10	1200	550	112
10	15	10	1200	550	112
10	15	10	1200	550	114.8
10	15	10	1200	550	117.6
10	15	10	1200	550	117.6
10	15	10	1200	550	117.6
10	15	10	1200	550	120.4
10	15	10	1200	550	120.4
10	15	10	1200	550	120.4
10	15	10	1200	550	120.4
10	15	10	1200	550	120.4
10	15	10	1200	550	126
10	15	10	1200	550	126
10	15	10	1200	550	126
10	15	10	1200	550	128.8
10	15	10	1200	550	131.6
10	15	10	1200	550	140
10	15	10	1200	550	145.6
10	15	10	1200	550	151.2
10	15	10	1200	550	154
3	11	0	550	1200
3	11	0	550	1200	81.2
3	11	0	550	1200	84
3	11	0	550	1200	89.6
3	11	0	550	1200	89.6
3	11	0	550	1200	89.6
3	11	0	550	1200	92.4
3	11	0	550	1200	95.2
3	11	0	550	1200	98
3	11	0	550	1200	100.8
3	11	0	550	1200	100.8
3	11	0	550	1200	100.8
3	11	0	550	1200	100.8
3	11	0	550	1200	100.8
3	11	0	550	1200	103.6
3	11	0	550	1200	106.4
3	11	0	550	1200	106.4
3	11	0	550	1200	109.2
3	11	0	550	1200	109.2
3	11	0	550	1200	109.2
3	11	0	550	1200	109.2
3	11	0	550	1200	109.2
3	11	0	550	1200	112
3	11	0	550	1200	112
3	11	0	550	1200	114.8
3	11	0	550	1200	120.4
3	11	0	550	1200	120.4
3	11	0	550	1200	120.4
3	11	0	550	1200	120.4
3	11	0	550	1200	123.2
3	11	10	550	1200	75.6
3	11	10	550	1200	75.6
3	11	10	550	1200	84
3	11	10	550	1200	84
3	11	10	550	1200	89.6
3	11	10	550	1200	89.6
3	11	10	550	1200	89.6
3	11	10	550	1200	92.4
3	11	10	550	1200	95.2
3	11	10	550	1200	96
3	11	10	550	1200	97
3	11	10	550	1200	98
3	11	10	550	1200	98
3	11	10	550	1200	98
3	11	10	550	1200	98
3	11	10	550	1200	99
3	11	10	550	1200	100
3	11	10	550	1200	100.8
3	11	10	550	1200	100.8
3	11	10	550	1200	100.8
3	11	10	550	1200	100.8
3	11	10	550	1200	106.4
3	11	10	550	1200	109.2
3	11	10	550	1200	109.2
3	11	10	550	1200	112
3	11	10	550	1200	112
3	11	10	550	1200	112
3	11	10	550	1200	117.6
3	11	10	550	1200	120.4
3	11	0	1200	1200	72.8
3	11	0	1200	1200	75.6
3	11	0	1200	1200	75.6
3	11	0	1200	1200	78.4
3	11	0	1200	1200	78.4
3	11	0	1200	1200	78.4
3	11	0	1200	1200	78.4
3	11	0	1200	1200	84
3	11	0	1200	1200	86.8
3	11	0	1200	1200	86.8
3	11	0	1200	1200	89.6
3	11	0	1200	1200	89.6
3	11	0	1200	1200	89.6
3	11	0	1200	1200	89.6
3	11	0	1200	1200	89.6
3	11	0	1200	1200	89.6
3	11	0	1200	1200	92.4
3	11	0	1200	1200	92.4
3	11	0	1200	1200	92.4
3	11	0	1200	1200	92.4
3	11	0	1200	1200	95.2
3	11	0	1200	1200	95.2
3	11	0	1200	1200	95.2
3	11	0	1200	1200	98
3	11	0	1200	1200	98
3	11	0	1200	1200	100.8
3	11	0	1200	1200	100.8
3	11	0	1200	1200	109.2
3	11	0	1200	1200	109.2
3	11	0	1200	1200	112
3	11	10	1200	1200	70
3	11	10	1200	1200	72.8
3	11	10	1200	1200	72.8
3	11	10	1200	1200	81.2
3	11	10	1200	1200	100.8
3	11	10	1200	1200	103.6
3	11	10	1200	1200	103.6
3	11	10	1200	1200	103.6
3	11	10	1200	1200	106.4
3	11	10	1200	1200	106.4
3	11	10	1200	1200	109.2
3	11	10	1200	1200	109.2
3	11	10	1200	1200	109.2
3	11	10	1200	1200	112
3	11	10	1200	1200	112
3	11	10	1200	1200	117.6
3	11	10	1200	1200	117.6
3	11	10	1200	1200	117.6
3	11	10	1200	1200	117.6
3	11	10	1200	1200	117.6
3	11	10	1200	1200	117.6
3	11	10	1200	1200	117.6
3	11	10	1200	1200	120.4
3	11	10	1200	1200	120.4
3	15	0	550	1200	72.8
3	15	0	550	1200	75
3	15	0	550	1200	78.4
3	15	0	550	1200	78.4
3	15	0	550	1200	84
3	15	0	550	1200	89.6
3	15	0	550	1200	89.6
3	15	0	550	1200	90
3	15	0	550	1200	92.4
3	15	0	550	1200	98
3	15	0	550	1200	98
3	15	0	550	1200	98
3	15	0	550	1200	98
3	15	0	550	1200	100
3	15	0	550	1200	100
3	15	0	550	1200	100
3	15	0	550	1200	100.8
3	15	0	550	1200	100.8
3	15	0	550	1200	100.8
3	15	0	550	1200	100.8
3	15	0	550	1200	103.6
3	15	0	550	1200	114.8
3	15	0	550	1200	114.8
3	15	0	550	1200	115
3	15	0	550	1200	117.6
3	15	0	550	1200	120
3	15	0	550	1200	120.4
3	15	0	550	1200	123.2
3	15	0	550	1200	128.8
3	15	10	550	1200	109.2
3	15	10	550	1200	75.6
3	15	10	550	1200	100.8
3	15	10	550	1200	100.8
3	15	10	550	1200	109.2
3	15	10	550	1200	84
3	15	10	550	1200	114.8
3	15	10	550	1200	100.8
3	15	10	550	1200	114.8
3	15	10	550	1200	100.8
3	15	10	550	1200	109.2
3	15	10	550	1200	109.2
3	15	10	550	1200	114.8
3	15	10	550	1200	109.2
3	15	10	550	1200	89.6
3	15	10	550	1200	100.8
3	15	10	550	1200	100.8
3	15	10	550	1200	109.2
3	15	10	550	1200	92.4
3	15	10	550	1200	114.8
3	15	10	550	1200	100.8
3	15	10	550	1200	78.4
3	15	10	550	1200	84
3	15	10	550	1200	92.4
3	15	10	550	1200	78.4
3	15	10	550	1200	100.8
3	15	10	550	1200	98
3	15	10	550	1200	98
3	15	10	550	1200	95.2
3	15	10	550	1200	100.8
3	15	0	1200	1200	75.6
3	15	0	1200	1200	75.6
3	15	0	1200	1200	89.6
3	15	0	1200	1200	92.4
3	15	0	1200	1200	92.4
3	15	0	1200	1200	95.2
3	15	0	1200	1200	95.2
3	15	0	1200	1200	95.2
3	15	0	1200	1200	95.2
3	15	0	1200	1200	98
3	15	0	1200	1200	98
3	15	0	1200	1200	98
3	15	0	1200	1200	100.8
3	15	0	1200	1200	100.8
3	15	0	1200	1200	100.8
3	15	0	1200	1200	100.8
3	15	0	1200	1200	100.8
3	15	0	1200	1200	100.8
3	15	0	1200	1200	100.8
3	15	0	1200	1200	100.8
3	15	0	1200	1200	100.8
3	15	0	1200	1200	103.6
3	15	0	1200	1200	106.4
3	15	0	1200	1200	109.2
3	15	0	1200	1200	109.2
3	15	0	1200	1200	109.2
3	15	0	1200	1200	109.2
3	15	0	1200	1200	112
3	15	0	1200	1200	112
3	15	0	1200	1200	126
3	15	10	1200	1200	78.4
3	15	10	1200	1200	78.4
3	15	10	1200	1200	84
3	15	10	1200	1200	86.8
3	15	10	1200	1200	86.8
3	15	10	1200	1200	86.8
3	15	10	1200	1200	89.6
3	15	10	1200	1200	89.6
3	15	10	1200	1200	92.4
3	15	10	1200	1200	92.4
3	15	10	1200	1200	95.2
3	15	10	1200	1200	98
3	15	10	1200	1200	98
3	15	10	1200	1200	98
3	15	10	1200	1200	98
3	15	10	1200	1200	100.8
3	15	10	1200	1200	100.8
3	15	10	1200	1200	100.8
3	15	10	1200	1200	100.8
3	15	10	1200	1200	100.8
3	15	10	1200	1200	100.8
3	15	10	1200	1200	100.8
3	15	10	1200	1200	100.8
3	15	10	1200	1200	103.6
3	15	10	1200	1200	109.2
3	15	10	1200	1200	109.2
3	15	10	1200	1200	109.2
3	15	10	1200	1200	109.2
3	15	10	1200	1200	109.2
3	15	10	1200	1200	112
7	11	0	550	1200	81.2
7	11	0	550	1200	89.6
7	11	0	550	1200	89.6
7	11	0	550	1200	89.6
7	11	0	550	1200	89.6
7	11	0	550	1200	89.6
7	11	0	550	1200	89.6
7	11	0	550	1200	95.2
7	11	0	550	1200	100.8
7	11	0	550	1200	103.6
7	11	0	550	1200	109.2
7	11	0	550	1200	109.2
7	11	0	550	1200	109.2
7	11	0	550	1200	109.2
7	11	0	550	1200	109.2
7	11	0	550	1200	114.8
7	11	0	550	1200	114.8
7	11	0	550	1200	114.8
7	11	0	550	1200	117.6
7	11	0	550	1200	120.4
7	11	0	550	1200	120.4
7	11	0	550	1200	120.4
7	11	0	550	1200	120.4
7	11	0	550	1200	126
7	11	0	550	1200	126
7	11	0	550	1200	126
7	11	0	550	1200	126
7	11	0	550	1200	126
7	11	0	550	1200	134.4
7	11	0	550	1200	137.2
7	11	10	550	1200	81.2
7	11	10	550	1200	81.2
7	11	10	550	1200	84
7	11	10	550	1200	86.8
7	11	10	550	1200	89.6
7	11	10	550	1200	92.4
7	11	10	550	1200	92.4
7	11	10	550	1200	95.2
7	11	10	550	1200	95.2
7	11	10	550	1200	95.2
7	11	10	550	1200	95.2
7	11	10	550	1200	98
7	11	10	550	1200	98
7	11	10	550	1200	100.8
7	11	10	550	1200	100.8
7	11	10	550	1200	103.6
7	11	10	550	1200	103.6
7	11	10	550	1200	103.6
7	11	10	550	1200	103.6
7	11	10	550	1200	109.2
7	11	10	550	1200	109.2
7	11	10	550	1200	109.2
7	11	10	550	1200	112
7	11	10	550	1200	114.8
7	11	10	550	1200	114.8
7	11	10	550	1200	117.6
7	11	10	550	1200	120.4
7	11	10	550	1200	123.2
7	11	10	550	1200	123.2
7	11	10	550	1200	126
7	11	0	1200	1200	81.2
7	11	0	1200	1200	81.2
7	11	0	1200	1200	86.8
7	11	0	1200	1200	86.8
7	11	0	1200	1200	89.6
7	11	0	1200	1200	89.6
7	11	0	1200	1200	89.6
7	11	0	1200	1200	92.4
7	11	0	1200	1200	92.4
7	11	0	1200	1200	92.4
7	11	0	1200	1200	95.2
7	11	0	1200	1200	95.2
7	11	0	1200	1200	98
7	11	0	1200	1200	98
7	11	0	1200	1200	98
7	11	0	1200	1200	98
7	11	0	1200	1200	100.8
7	11	0	1200	1200	100.8
7	11	0	1200	1200	100.8
7	11	0	1200	1200	100.8
7	11	0	1200	1200	103.6
7	11	0	1200	1200	106.4
7	11	0	1200	1200	106.4
7	11	0	1200	1200	106.4
7	11	0	1200	1200	109.2
7	11	0	1200	1200	109.2
7	11	0	1200	1200	120.4
7	11	0	1200	1200	120.4
7	11	0	1200	1200	120.4
7	11	0	1200	1200	123.2
7	11	10	1200	1200	112
7	11	10	1200	1200	81.2
7	11	10	1200	1200	98
7	11	10	1200	1200	81.2
7	11	10	1200	1200	128.8
7	11	10	1200	1200	117.6
7	11	10	1200	1200	100.8
7	11	10	1200	1200	89.6
7	11	10	1200	1200	109.2
7	11	10	1200	1200	100.8
7	11	10	1200	1200	112
7	11	10	1200	1200	89.6
7	11	10	1200	1200	106.4
7	11	10	1200	1200	114.8
7	11	10	1200	1200	126
7	11	10	1200	1200	117.6
7	11	10	1200	1200	123.2
7	11	10	1200	1200	109.2
7	11	10	1200	1200	100.8
7	11	10	1200	1200	114.8
7	11	10	1200	1200	106.4
7	11	10	1200	1200	78.4
7	11	10	1200	1200	109.2
7	11	10	1200	1200	123.2
7	11	10	1200	1200	98
7	11	10	1200	1200	109.2
7	11	10	1200	1200	117.6
7	11	10	1200	1200	103.6
7	11	10	1200	1200	114.8
7	11	10	1200	1200	131.6
7	15	0	550	1200	81.2
7	15	0	550	1200	81.2
7	15	0	550	1200	86.8
7	15	0	550	1200	95.2
7	15	0	550	1200	98
7	15	0	550	1200	98
7	15	0	550	1200	98
7	15	0	550	1200	103.6
7	15	0	550	1200	109.2
7	15	0	550	1200	109.2
7	15	0	550	1200	109.2
7	15	0	550	1200	109.2
7	15	0	550	1200	109.2
7	15	0	550	1200	114.8
7	15	0	550	1200	114.8
7	15	0	550	1200	114.8
7	15	0	550	1200	117.6
7	15	0	550	1200	120.4
7	15	0	550	1200	120.4
7	15	0	550	1200	120.4
7	15	0	550	1200	120.4
7	15	0	550	1200	120.4
7	15	0	550	1200	123.2
7	15	0	550	1200	123.2
7	15	0	550	1200	126
7	15	0	550	1200	126
7	15	0	550	1200	128.8
7	15	0	550	1200	134.4
7	15	0	550	1200	134.4
7	15	0	550	1200	134.4
7	15	10	550	1200	81.2
7	15	10	550	1200	84
7	15	10	550	1200	84
7	15	10	550	1200	89.6
7	15	10	550	1200	89.6
7	15	10	550	1200	89.6
7	15	10	550	1200	89.6
7	15	10	550	1200	89.6
7	15	10	550	1200	89.6
7	15	10	550	1200	95.2
7	15	10	550	1200	100.8
7	15	10	550	1200	100.8
7	15	10	550	1200	100.8
7	15	10	550	1200	103.6
7	15	10	550	1200	103.6
7	15	10	550	1200	109.2
7	15	10	550	1200	109.2
7	15	10	550	1200	109.2
7	15	10	550	1200	109.2
7	15	10	550	1200	117.6
7	15	10	550	1200	120.4
7	15	10	550	1200	120.4
7	15	10	550	1200	120.4
7	15	10	550	1200	123.2
7	15	10	550	1200	126
7	15	10	550	1200	128.8
7	15	10	550	1200	134.4
7	15	10	550	1200	134.4
7	15	10	550	1200	148.4
7	15	10	550	1200	148.4
7	15	0	1200	1200	81.2
7	15	0	1200	1200	89.6
7	15	0	1200	1200	89.6
7	15	0	1200	1200	89.6
7	15	0	1200	1200	89.6
7	15	0	1200	1200	98
7	15	0	1200	1200	100.8
7	15	0	1200	1200	100.8
7	15	0	1200	1200	100.8
7	15	0	1200	1200	100.8
7	15	0	1200	1200	100.8
7	15	0	1200	1200	103.6
7	15	0	1200	1200	103.6
7	15	0	1200	1200	103.6
7	15	0	1200	1200	106.4
7	15	0	1200	1200	106.4
7	15	0	1200	1200	109.2
7	15	0	1200	1200	109.2
7	15	0	1200	1200	109.2
7	15	0	1200	1200	112
7	15	0	1200	1200	112
7	15	0	1200	1200	112
7	15	0	1200	1200	114.8
7	15	0	1200	1200	117.6
7	15	0	1200	1200	117.6
7	15	0	1200	1200	117.6
7	15	0	1200	1200	120
7	15	0	1200	1200	120.4
7	15	0	1200	1200	126
7	15	0	1200	1200	128.8
7	15	10	1200	1200	78.4
7	15	10	1200	1200	78.4
7	15	10	1200	1200	81.2
7	15	10	1200	1200	81.2
7	15	10	1200	1200	84
7	15	10	1200	1200	84
7	15	10	1200	1200	89.6
7	15	10	1200	1200	89.6
7	15	10	1200	1200	92.4
7	15	10	1200	1200	92.4
7	15	10	1200	1200	92.4
7	15	10	1200	1200	98
7	15	10	1200	1200	98
7	15	10	1200	1200	100.8
7	15	10	1200	1200	100.8
7	15	10	1200	1200	100.8
7	15	10	1200	1200	103.6
7	15	10	1200	1200	106.4
7	15	10	1200	1200	109.2
7	15	10	1200	1200	109.2
7	15	10	1200	1200	109.2
7	15	10	1200	1200	112
7	15	10	1200	1200	112
7	15	10	1200	1200	114.8
7	15	10	1200	1200	117.6
7	15	10	1200	1200	117.6
7	15	10	1200	1200	117.6
7	15	10	1200	1200	117.6
7	15	10	1200	1200	123.2
7	15	10	1200	1200	137.2
10	11	0	550	1200	100.8
10	11	0	550	1200	103.6
10	11	0	550	1200	109.2
10	11	0	550	1200	109.2
10	11	0	550	1200	109.2
10	11	0	550	1200	117.6
10	11	0	550	1200	126
10	11	0	550	1200	126
10	11	0	550	1200	126
10	11	0	550	1200	128.8
10	11	0	550	1200	128.8
10	11	0	550	1200	128.8
10	11	0	550	1200	134.4
10	11	0	550	1200	134.4
10	11	0	550	1200	140
10	11	0	550	1200	140
10	11	0	550	1200	140
10	11	0	550	1200	140
10	11	0	550	1200	140
10	11	0	550	1200	142.8
10	11	0	550	1200	145.6
10	11	0	550	1200	148.4
10	11	0	550	1200	148.4
10	11	0	550	1200	148.4
10	11	0	550	1200	151.2
10	11	0	550	1200	151.2
10	11	0	550	1200	154
10	11	0	550	1200	154
10	11	0	550	1200	159.6
10	11	0	550	1200	159.6
10	11	10	550	1200	89.6
10	11	10	550	1200	92.4
10	11	10	550	1200	109.2
10	11	10	550	1200	109.2
10	11	10	550	1200	112
10	11	10	550	1200	112
10	11	10	550	1200	112
10	11	10	550	1200	114.8
10	11	10	550	1200	114.8
10	11	10	550	1200	114.8
10	11	10	550	1200	117.6
10	11	10	550	1200	117.6
10	11	10	550	1200	117.6
10	11	10	550	1200	120.4
10	11	10	550	1200	120.4
10	11	10	550	1200	123.2
10	11	10	550	1200	123.2
10	11	10	550	1200	126
10	11	10	550	1200	126
10	11	10	550	1200	126
10	11	10	550	1200	126
10	11	10	550	1200	126
10	11	10	550	1200	128.8
10	11	10	550	1200	128.8
10	11	10	550	1200	131.6
10	11	10	550	1200	131.6
10	11	10	550	1200	131.6
10	11	10	550	1200	134.4
10	11	10	550	1200	137.2
10	11	10	550	1200	140
10	11	0	1200	1200	106.4
10	11	0	1200	1200	106.4
10	11	0	1200	1200	109.2
10	11	0	1200	1200	109.2
10	11	0	1200	1200	109.2
10	11	0	1200	1200	109.2
10	11	0	1200	1200	109.2
10	11	0	1200	1200	114.8
10	11	0	1200	1200	114.8
10	11	0	1200	1200	114.8
10	11	0	1200	1200	117.6
10	11	0	1200	1200	120.4
10	11	0	1200	1200	120.4
10	11	0	1200	1200	120.4
10	11	0	1200	1200	123.2
10	11	0	1200	1200	126
10	11	0	1200	1200	126
10	11	0	1200	1200	126
10	11	0	1200	1200	126
10	11	0	1200	1200	126
10	11	0	1200	1200	126
10	11	0	1200	1200	128.8
10	11	0	1200	1200	128.8
10	11	0	1200	1200	128.8
10	11	0	1200	1200	128.8
10	11	0	1200	1200	131.6
10	11	0	1200	1200	131.6
10	11	0	1200	1200	137.2
10	11	0	1200	1200	140
10	11	0	1200	1200	156.8
10	11	10	1200	1200	98
10	11	10	1200	1200	100.8
10	11	10	1200	1200	100.8
10	11	10	1200	1200	103.6
10	11	10	1200	1200	103.6
10	11	10	1200	1200	103.6
10	11	10	1200	1200	106.4
10	11	10	1200	1200	109.2
10	11	10	1200	1200	109.2
10	11	10	1200	1200	109.2
10	11	10	1200	1200	109.2
10	11	10	1200	1200	109.2
10	11	10	1200	1200	112
10	11	10	1200	1200	112
10	11	10	1200	1200	112
10	11	10	1200	1200	112
10	11	10	1200	1200	112
10	11	10	1200	1200	114.8
10	11	10	1200	1200	114.8
10	11	10	1200	1200	114.8
10	11	10	1200	1200	114.8
10	11	10	1200	1200	114.8
10	11	10	1200	1200	117.6
10	11	10	1200	1200	117.6
10	11	10	1200	1200	117.6
10	11	10	1200	1200	120.4
10	11	10	1200	1200	123.2
10	11	10	1200	1200	126
10	11	10	1200	1200	131.6
10	11	10	1200	1200	140
10	15	0	550	1200	100.8
10	15	0	550	1200	100.8
10	15	0	550	1200	112
10	15	0	550	1200	114.8
10	15	0	550	1200	120.4
10	15	0	550	1200	120.4
10	15	0	550	1200	120.4
10	15	0	550	1200	126
10	15	0	550	1200	126
10	15	0	550	1200	128.8
10	15	0	550	1200	131.6
10	15	0	550	1200	131.6
10	15	0	550	1200	137.2
10	15	0	550	1200	140
10	15	0	550	1200	140
10	15	0	550	1200	140
10	15	0	550	1200	140
10	15	0	550	1200	140
10	15	0	550	1200	140
10	15	0	550	1200	145.6
10	15	0	550	1200	148.4
10	15	0	550	1200	148.4
10	15	0	550	1200	148.4
10	15	0	550	1200	151.2
10	15	0	550	1200	151.2
10	15	0	550	1200	151.2
10	15	0	550	1200	154
10	15	0	550	1200	154
10	15	0	550	1200	159.6
10	15	0	550	1200	165.2
10	15	10	550	1200	89.6
10	15	10	550	1200	89.6
10	15	10	550	1200	89.6
10	15	10	550	1200	98
10	15	10	550	1200	98
10	15	10	550	1200	98
10	15	10	550	1200	100.8
10	15	10	550	1200	103.6
10	15	10	550	1200	106.4
10	15	10	550	1200	109.2
10	15	10	550	1200	109.2
10	15	10	550	1200	109.2
10	15	10	550	1200	109.2
10	15	10	550	1200	109.2
10	15	10	550	1200	109.2
10	15	10	550	1200	112
10	15	10	550	1200	112
10	15	10	550	1200	112
10	15	10	550	1200	114.8
10	15	10	550	1200	120.4
10	15	10	550	1200	120.4
10	15	10	550	1200	126
10	15	10	550	1200	126
10	15	10	550	1200	126
10	15	10	550	1200	131.6
10	15	10	550	1200	134.4
10	15	10	550	1200	140
10	15	10	550	1200	159.6
10	15	10	550	1200	159.6
10	15	10	550	1200	170.8
10	15	0	1200	1200	92.4
10	15	0	1200	1200	92.4
10	15	0	1200	1200	92.4
10	15	0	1200	1200	92.4
10	15	0	1200	1200	100
10	15	0	1200	1200	106.4
10	15	0	1200	1200	109.2
10	15	0	1200	1200	114.8
10	15	0	1200	1200	120
10	15	0	1200	1200	120.4
10	15	0	1200	1200	120.4
10	15	0	1200	1200	123.2
10	15	0	1200	1200	123.2
10	15	0	1200	1200	125
10	15	0	1200	1200	126
10	15	0	1200	1200	126
10	15	0	1200	1200	126
10	15	0	1200	1200	134.4
10	15	0	1200	1200	137.2
10	15	0	1200	1200	137.2
10	15	0	1200	1200	137.2
10	15	0	1200	1200	137.2
10	15	0	1200	1200	137.2
10	15	0	1200	1200	140
10	15	0	1200	1200	140
10	15	0	1200	1200	140
10	15	0	1200	1200	142.8
10	15	0	1200	1200	145.6
10	15	0	1200	1200	151.2
10	15	0	1200	1200	156.8
10	15	10	1200	1200	100.8
10	15	10	1200	1200	106.4
10	15	10	1200	1200	109.2
10	15	10	1200	1200	109.2
10	15	10	1200	1200	112
10	15	10	1200	1200	112
10	15	10	1200	1200	114.8
10	15	10	1200	1200	114.8
10	15	10	1200	1200	114.8
10	15	10	1200	1200	120.4
10	15	10	1200	1200	120.4
10	15	10	1200	1200	120.4
10	15	10	1200	1200	126
10	15	10	1200	1200	128.8
10	15	10	1200	1200	128.8
10	15	10	1200	1200	128.8
10	15	10	1200	1200	128.8
10	15	10	1200	1200	131.6
10	15	10	1200	1200	131.6
10	15	10	1200	1200	140
10	15	10	1200	1200	140
10	15	10	1200	1200	142.8
10	15	10	1200	1200	145.6
10	15	10	1200	1200	145.6
10	15	10	1200	1200	151.2
10	15	10	1200	1200	154
10	15	10	1200	1200	154
10	15	10	1200	1200	154
10	15	10	1200	1200	156.8
10	15	10	1200	1200	165.2

## Sheet: EXP 2_BROODSTOCK
pCO2 (µatm)	Total Weight (g)	Metabolically Active Tissue (g)	Ingestion Rate (ng Chl-a larva−1 day−1)
550	32.683	21.4	0.140606
550	29.403	21.694	0.13494
550	31.774	18.225	0.18365
550	30.05	23.541	0.126253
550	21.6763
550	28.211
550	29.2454
550	26.9587
1200	28.878	26.142	0.050733
1200	38.059	28.302	0.0239141
1200	34.565	28.871	0.0444723
1200	27.021	25.352	0.0516269
1200	26.9113	17.9253
1200	29.157
1200	24.3428

## Sheet: EXP 2_OOCYTE DIAMETER
pCO2 (µatm)	Oocyte diameter (µm)
550	67.2
550	70
550	78.4
550	67.2
550	64.4
550	61.6
550	67.2
550	56
550	70
550	67.2
550	67.2
550	70
550	64.4
550	67.2
550	78.4
550	70
550	70
550	67.2
550	67.2
550	70
550	64.4
550	67.2
550	70
550	67.2
550	64.4
550	70
550	70
550	70
550	72.8
550	61.6
550	70
550	70
550	72.8
550	70
550	81.2
550	70
550	78.4
550	67.2
550	72.8
550	70
550	70
550	61.6
550	70
550	67.2
550	67.2
550	70
550	64.4
550	70
550	81.2
550	70
550	75.6
550	70
550	70
550	72.8
550	67.2
550	70
550	75.6
550	75.6
550	64.4
550	70
550	70
550	72.8
550	67.2
550	70
550	75.6
550	75.6
550	72.8
550	72.8
1200	72.8
1200	72.8
1200	67.2
1200	70
1200	70
1200	67.2
1200	70
1200	75.6
1200	78.4
1200	72.8
1200	67.2
1200	70
1200	64.4
1200	67.2
1200	75.6
1200	75.6
1200	70
1200	64.4
1200	70
1200	70
1200	56
1200	72.8
1200	70
1200	70
1200	72.8
1200	72.8
1200	70
1200	72.8
1200	72.8
1200	75.6
1200	67.2
1200	70
1200	72.8
1200	67.2
1200	70
1200	72.8
1200	78.4
1200	70
1200	75.6
1200	78.4
1200	72.8
1200	67.2
1200	70
1200	64.4
1200	75.6
1200	70
1200	64.4
1200	70
1200	70
1200	56
1200	72.8
1200	70
1200	70
1200	72.8
1200	72.8
1200	70
1200	72.8
1200	72.8
1200	75.6
1200	70
